# Supplementary material for: PAIRNet: Predicting PIWI cleavage specificity via position-aware RNA interaction modeling
Source: PLoS Comput Biol. 2026 Feb 19;22(2):e1013936. doi: 10.1371/journal.pcbi.1013936 (PMC12919788; doi:10.1371/journal.pcbi.1013936)
Supplement: S1 Table — (XLSX) [file pcbi.1013936.s004.xlsx]

## Sheet: MIWI
PCC between different strategies across MIWI datasets
	Random Forest
	CNN		Concatenation		Kmer		Interaction-centered
test_set	mean	SD	mean	SD	mean	SD	mean	SD
dataset1	-0.0274183	0.0395867	-0.222225	0.0770798	-0.0874844	0.0129207	0.291579	0.0497599
dataset2	-0.00286135	0.0339328	0.13039	0.0324608	0.129062	0.00681183	0.0276399	0.0550152
dataset3	0.0204239	0.05159	-0.161403	0.0346534	0.189334	0.0104007	0.451383	0.0357641
dataset4	-0.0284274	0.0295629	-0.197017	0.0310426	-0.084182	0.00294643	0.0477589	0.0342268
	FFNN
	CNN		Concatenation		Kmer		Interaction-centered
test_set	mean	SD	mean	SD	mean	SD	mean	SD
dataset1	-0.0074325	0.0398588	0.0466458	0.16791	0.00927758	0.129495	0.199062	0.1282
dataset2	-0.0122018	0.0294371	-0.0627695	0.114894	-0.0219195	0.0536986	0.120903	0.0869095
dataset3	-0.00103543	0.0379355	0.0402249	0.11238	-0.0914546	0.212993	0.151381	0.0887238
dataset4	-0.00122657	0.0342167	-0.0739228	0.166117	-0.0223874	0.112873	0.151792	0.137838
	MLP
	CNN		Concatenation		Kmer		Interaction-centered
test_set	mean	SD	mean	SD	mean	SD	mean	SD
dataset1	-0.026609	0.0296116	-0.0102309	0.128952	0.0335408	0.0981763	0.483515	0.0515327
dataset2	0.0121368	0.0525106	-0.0132084	0.0768976	0.00554522	0.0211686	0.461712	0.0521581
dataset3	0.0166255	0.0506306	-9.98567e-05	0.104204	-0.0193048	0.13339	0.636723	0.0406939
dataset4	0.00703935	0.0227075	0.0753087	0.0849812	-0.032575	0.0298893	0.315828	0.0183837
	Gradient Boosting
	CNN		Concatenation		Kmer		Interaction-centered
test_set	mean	SD	mean	SD	mean	SD	mean	SD
dataset1	-0.0288335	0.0488496	0.014606	0.0306663	0.0159539	5.32484e-17	0.482794	0.00618916
dataset2	0.0128317	0.0367185	0.0058725	0.0238633	0.13488	0.00609797	0.337392	0.0170412
dataset3	0.00167815	0.0373106	0.0606072	0.0176726	0.259087	0.00100299	0.590744	0.00736427
dataset4	-0.0199851	0.0339137	0.114298	0.01789	-0.0722398	0.00395523	0.343652	0.00601584
	XGBoost
	CNN		Concatenation		Kmer		Interaction-centered
test_set	mean	SD	mean	SD	mean	SD	mean	SD
dataset1	-0.0224331	0.0490921	0.227652	0	-0.0414234	0	0.281184	0
dataset2	0.00974652	0.0573042	0.0239724	0	0.0837316	0	0.355575	0
dataset3	0.0143086	0.06406	-0.154598	0	0.209936	0	0.688324	0
dataset4	-0.0144683	0.0335899	0.241816	0	-0.110368	0	0.282187	0

## Sheet: MILI
PCC between different coding strategies across MILI datasets
	Random Forest
	CNN		Concatenation		Kmer		Interaction-centered
test_set	mean	SD	mean	SD	mean	SD	mean	SD
dataset1	0.00763458	0.0415459	0.216462	0.0638217	-0.132852	0.0113954	0.2235	0.0115765
dataset2	0.00736482	0.0482134	0.164065	0.0766689	0.00685314	0.0158765	0.16623	0.037013
dataset3	0.011879	0.0513757	0.00765113	0.0454815	0.243407	0.00536497	0.467835	0.0307098
dataset4	0.00143922	0.042457	0.0919305	0.0161044	0.0299446	0.00362871	0.318787	0.0255351
	FFNN
	CNN		Concatenation		Kmer		Interaction-centered
test_set	mean	SD	mean	SD	mean	SD	mean	SD
dataset1	-0.0079503	0.0241123	0.0230086	0.0963616	0.0381813	0.103038	0.221525	0.0902287
dataset2	0.0149699	0.0273675	0.142134	0.115996	-0.0108452	0.079818	0.122379	0.0977669
dataset3	-0.0328905	0.0507167	-0.00613131	0.0936869	-0.0802207	0.125815	0.202805	0.13222
dataset4	0.00630068	0.0485443	0.0150074	0.0932448	-0.0446771	0.0665691	0.0783455	0.093441
	MLP
	CNN		Concatenation		Kmer		Interaction-centered
test_set	mean	SD	mean	SD	mean	SD	mean	SD
dataset1	0.0054772	0.0385821	0.0527512	0.0779119	-0.001346	0.0936892	0.525739	0.065199
dataset2	-0.0239064	0.0454867	0.254687	0.0730493	0.0323833	0.0494977	0.594164	0.0364852
dataset3	0.00247803	0.0449228	-0.00883696	0.073403	0.170478	0.103404	0.488631	0.0667396
dataset4	-0.014019	0.0339465	0.0142307	0.0367903	0.0508885	0.05203	0.151544	0.0170818
	Gradient Boosting
	CNN		Concatenation		Kmer		Interaction-centered
test_set	mean	SD	mean	SD	mean	SD	mean	SD
dataset1	0.000187901	0.0543192	0.136701	0.053508	0.057841	6.53846e-05	0.436308	0.0464102
dataset2	-0.010409	0.0281979	-0.066274	0.0129866	0.00649468	0.0129897	0.384538	0.0417148
dataset3	0.0128141	0.0349636	0.0599202	0.0438761	0.209229	0.00522364	0.215463	0.0105099
dataset4	-0.0204766	0.0485067	0.0112362	0.0105998	0.00214735	0.00317809	0.191441	0.0198285
	XGBoost
	CNN		Concatenation		Kmer		Interaction-centered
test_set	mean	SD	mean	SD	mean	SD	mean	SD
dataset1	0.00393551	0.0444857	0.00425199	0	-0.106825	0	0.321039	0
dataset2	0.0133407	0.0347662	-0.0356901	0	-0.0547455	0	0.233623	0
dataset3	0.0146254	0.0410297	0.041788	0	0.273646	0	0.277166	0
dataset4	-0.0104239	0.0469175	0.0470963	0	0.0352762	0	0.234071	0
