# Supplementary material for: PAIRNet: Predicting PIWI cleavage specificity via position-aware RNA interaction modeling
Source: PLoS Comput Biol. 2026 Feb 19;22(2):e1013936. doi: 10.1371/journal.pcbi.1013936 (PMC12919788; doi:10.1371/journal.pcbi.1013936)
Supplement: S2 Table — (XLSX) [file pcbi.1013936.s005.xlsx]

## Sheet: PCC_sourcedata
MILI PAIRNet comparison with other methods
	dataset1		dataset2		dataset3		dataset4		mix
model	mean	SD	mean	SD	mean	SD	mean	SD	mean	SD
PAIRNet	0.708	0.08	0.595	0.052	0.59	0.078	0.168	0.029	0.797	0.027
Random Forest	0.434	0.04	0.261	0.041	0.363	0.075	0.16	0.038	0.714	0.092
MLP	0.562	0.054	0.547	0.08	0.438	0.048	0.162	0.047	0.71	0.063
Extra Trees	0.483	0.047	0.307	0.055	0.357	0.045	0.159	0.047	0.704	0.092
XGBoost	0.362	0.056	0.188	0.096	0.237	0.052	0.176	0.024	0.678	0.108
Bagging	0.552	0.028	0.558	0.02	0.409	0.043	0.175	0.006	0.631	0.079
Ridge	0.511	0	0.586	0	0.424	0	0.177	0	0.63	0.078
kNN	0.248	0	-0.033	0	0.366	0	0.068	0	0.597	0.084
Gradient Boosting	0.44	0.044	0.25	0.073	0.198	0.028	0.172	0.035	0.562	0.111
FFNN	0.208	0.193	0.204	0.114	0.127	0.151	0.081	0.085	0.379	0.064
AdaBoost	0.131	0.036	0.104	0.067	0.01	0.065	0.109	0.066	0.316	0.149
MIWI PAIRNet comparison with other methods
	dataset1		dataset2		dataset3		dataset4		mix
model	mean	SD	mean	SD	mean	SD	mean	SD	mean	SD
PAIRNet	0.586	0.052	0.642	0.101	0.745	0.063	0.369	0.064	0.906	0.004
MLP	0.492	0.071	0.487	0.057	0.607	0.046	0.319	0.028	0.876	0.016
XGBoost	0.348	0.077	0.435	0.035	0.583	0.044	0.316	0.029	0.863	0.014
Random Forest	0.518	0.048	0.36	0.062	0.545	0.036	0.203	0.044	0.859	0.016
Extra Trees	0.473	0.039	0.368	0.068	0.501	0.082	0.23	0.041	0.835	0.016
Gradient Boosting	0.506	0.022	0.365	0.036	0.507	0.025	0.338	0.015	0.787	0.015
Bagging	0.563	0.023	0.56	0.019	0.656	0.025	0.293	0.007	0.781	0.015
Ridge	0.507	0	0.559	0	0.647	0	0.289	0	0.78	0.014
kNN	-0.062	0	0.082	0	0.359	0	0.086	0	0.732	0.041
AdaBoost	0.284	0.085	0.199	0.096	0.321	0.029	-0.031	0.109	0.541	0.028
FFNN	0.049	0.177	0.167	0.156	0.142	0.144	0.083	0.094	0.498	0.039

## Sheet: ttest_MILI
MILI
dataset	PAIRNet_vs_model	t_statistic	p_value	significance
dataset1	Random Forest	9.65301	0	*
dataset1	XGBoost	11.1854	0	*
dataset1	Gradient Boosting	9.28322	0	*
dataset1	Extra Trees	7.64454	0	*
dataset1	Bagging	5.8175	0.00011	*
dataset1	MLP	4.76649	0.00022	*
dataset1	AdaBoost	20.6946	0	*
dataset1	Ridge	7.74364	3e-05	*
dataset1	kNN	18.0869	0	*
dataset1	FFNN	7.56461	1e-05	*
dataset2	Random Forest	15.9354	0	*
dataset2	XGBoost	11.7646	0	*
dataset2	Gradient Boosting	12.1624	0	*
dataset2	Extra Trees	12.0681	0	*
dataset2	Bagging	2.10393	0.05765	n.s.
dataset2	MLP	1.58905	0.1323	n.s.
dataset2	AdaBoost	18.3747	0	*
dataset2	Ridge	0.553821	0.59319	n.s.
dataset2	kNN	38.3654	0	*
dataset2	FFNN	9.91179	0	*
dataset3	Random Forest	6.67022	0	*
dataset3	XGBoost	11.9314	0	*
dataset3	Gradient Boosting	15.0193	0	*
dataset3	Extra Trees	8.23238	0	*
dataset3	Bagging	6.43729	2e-05	*
dataset3	MLP	5.28194	9e-05	*
dataset3	AdaBoost	18.1534	0	*
dataset3	Ridge	6.77026	8e-05	*
dataset3	kNN	9.12032	1e-05	*
dataset3	FFNN	8.61826	0	*
dataset4	Random Forest	0.558455	0.58385	n.s.
dataset4	XGBoost	-0.650367	0.52396	n.s.
dataset4	Gradient Boosting	-0.291104	0.77442	n.s.
dataset4	Extra Trees	0.521703	0.60943	n.s.
dataset4	Bagging	-0.770913	0.45915	n.s.
dataset4	MLP	0.342709	0.73658	n.s.
dataset4	AdaBoost	2.59669	0.02283	*
dataset4	Ridge	-0.99328	0.34653	n.s.
dataset4	kNN	10.8217	0	*
dataset4	FFNN	3.04798	0.011	*
mix	Random Forest	2.7662	0.01911	*
mix	XGBoost	3.39462	0.00675	*
mix	Gradient Boosting	6.5334	7e-05	*
mix	Extra Trees	3.11794	0.01031	*
mix	Bagging	6.26752	6e-05	*
mix	MLP	4.03667	0.00163	*
mix	AdaBoost	10.074	0	*
mix	Ridge	6.44328	5e-05	*
mix	kNN	7.21145	2e-05	*
mix	FFNN	19.0114	0	*

## Sheet: ttest_MIWI
MIWI
dataset	PAIRNet_vs_model	t_statistic	p_value	significance
dataset1	Random Forest	3.01905	0.00741	*
dataset1	XGBoost	8.06976	0	*
dataset1	Gradient Boosting	4.47191	0.00075	*
dataset1	Extra Trees	5.48994	4e-05	*
dataset1	Bagging	1.27116	0.22699	n.s.
dataset1	MLP	3.38833	0.0036	*
dataset1	AdaBoost	9.61225	0	*
dataset1	Ridge	4.77894	0.001	*
dataset1	kNN	39.1797	0	*
dataset1	FFNN	9.19714	0	*
dataset2	Random Forest	7.52631	0	*
dataset2	XGBoost	6.13871	7e-05	*
dataset2	Gradient Boosting	8.16515	0	*
dataset2	Extra Trees	7.11981	0	*
dataset2	Bagging	2.54509	0.02986	*
dataset2	MLP	4.22714	0.00082	*
dataset2	AdaBoost	10.0421	0	*
dataset2	Ridge	2.59238	0.0291	*
dataset2	kNN	17.4992	0	*
dataset2	FFNN	8.09875	0	*
dataset3	Random Forest	8.74581	0	*
dataset3	XGBoost	6.67349	1e-05	*
dataset3	Gradient Boosting	11.1216	0	*
dataset3	Extra Trees	7.44561	0	*
dataset3	Bagging	4.1749	0.00135	*
dataset3	MLP	5.59236	4e-05	*
dataset3	AdaBoost	19.297	0	*
dataset3	Ridge	4.91429	0.00083	*
dataset3	kNN	19.4005	0	*
dataset3	FFNN	12.1664	0	*
dataset4	Random Forest	6.73795	0	*
dataset4	XGBoost	2.34984	0.03587	*
dataset4	Gradient Boosting	1.49494	0.1659	n.s.
dataset4	Extra Trees	5.75262	4e-05	*
dataset4	Bagging	3.71142	0.00462	*
dataset4	MLP	2.23634	0.04462	*
dataset4	AdaBoost	9.99884	0	*
dataset4	Ridge	3.94235	0.00339	*
dataset4	kNN	13.9118	0	*
dataset4	FFNN	7.97025	0	*
mix	Random Forest	9.0484	0	*
mix	XGBoost	9.29223	0	*
mix	Gradient Boosting	23.5174	0	*
mix	Extra Trees	13.5826	0	*
mix	Bagging	24.9391	0	*
mix	MLP	5.79829	0.00016	*
mix	AdaBoost	40.5463	0	*
mix	Ridge	27.33	0	*
mix	kNN	13.2282	0	*
mix	FFNN	33.1747	0	*
