# Supplementary material for: PAIRNet: Predicting PIWI cleavage specificity via position-aware RNA interaction modeling
Source: PLoS Comput Biol. 2026 Feb 19;22(2):e1013936. doi: 10.1371/journal.pcbi.1013936 (PMC12919788; doi:10.1371/journal.pcbi.1013936)
Supplement: S3 Table — (XLSX) [file pcbi.1013936.s006.xlsx]

## Sheet: mili_ablation_pcc_sourcedata
MILI
	dataset1		dataset2		dataset3		dataset4		mix
select_model	mean	std	mean	std	mean	std	mean	std	mean	std
PAIRNet	0.708	0.08	0.595	0.052	0.59	0.078	0.168	0.029	0.797	0.027
Ablation1_NoPosition	0.638	0.038	0.54	0.129	0.446	0.087	0.19	0.049	0.818	0.023
Ablation2_PureCNN	0.619	0.087	0.634	0.031	0.509	0.014	0.2	0.017	0.776	0.024
Ablation3_SimplePairing	0.673	0.041	0.598	0.033	0.531	0.052	0.182	0.032	0.805	0.021
Ablation4_NoInsert	0.585	0.03	0.513	0.099	0.422	0.069	0.132	0.022	0.707	0.028
MIWI
	dataset1		dataset2		dataset3		dataset4		mix
select_model	mean	std	mean	std	mean	std	mean	std	mean	std
PAIRNet	0.586	0.052	0.642	0.101	0.745	0.063	0.369	0.064	0.906	0.004
Ablation1_NoPosition	0.544	0.049	0.6	0.165	0.652	0.128	0.332	0.058	0.916	0.014
Ablation2_PureCNN	0.582	0.031	0.629	0.04	0.682	0.047	0.332	0.033	0.898	0.007
Ablation3_SimplePairing	0.624	0.048	0.686	0.063	0.635	0.078	0.309	0.029	0.893	0.01
Ablation4_NoInsert	0.447	0.081	0.469	0.118	0.478	0.081	0.206	0.036	0.788	0.018
